# Supplementary material for: Exploring 5-MeO-DMT as a pharmacological model for deconstructed consciousness
Source: Neurosci Conscious. 2025 Apr 21;2025(1):niaf007. doi: 10.1093/nc/niaf007 (PMC12010161; doi:10.1093/nc/niaf007)
Supplement: niaf007_Supp [file niaf007_supp.zip]

Archive with 3 entries (2 files):
- suppl_data/
- suppl_data/Deconstruct_5_Sl_revised_clean.docx.docx
- suppl_data/FigureS1.pdf
